# Supplementary material for: Distinct Transcriptional Responses of Skeletal Muscle to Short-Term Cold Exposure in Tibetan Pigs and Bama Pigs
Source: Int J Mol Sci. 2023 Apr 18;24(8):7431. doi: 10.3390/ijms24087431 (PMC10139196; doi:10.3390/ijms24087431)
Supplement: Supplementary file 1 [file ijms-24-07431-s001.zip]

Archive with 3 entries (3 files):
- Supplementary Figures.pdf
- Supplementary Table S1 List of DEGs.xlsx
- Supplementary Table S2 Primers of quantitative real-time RT-PCR.xlsx
